# Supplementary material for: Evaluation of Nanomagnetite–Biochar Composite for BTA Removal
Source: Nanomaterials (Basel). 2025 Jan 14;15(2):115. doi: 10.3390/nano15020115 (PMC11767809; doi:10.3390/nano15020115)
Supplement: Supplementary file 1 [file nanomaterials-15-00115-s001.zip]

Archive with 1 entries (1 files):
- nanomaterials-3412713-supplementary.pdf
